# Supplementary material for: LICEDB: light industrial core enzyme database for industrial applications and AI enzyme design
Source: Database (Oxford). 2025 Feb 18;2025:baaf001. doi: 10.1093/database/baaf001 (PMC11842304; doi:10.1093/database/baaf001)
Supplement: baaf001_Supp [file baaf001_supp.zip]

Archive with 1 entries (1 files):
- suppl_data/03. Supplementary Material.docx
